# Supplementary material for: Development of a Rapid Fluorescent Diagnostic System for Early Detection of the Highly Pathogenic Avian Influenza H5 Clade 2.3.4.4 Viruses in Chicken Stool
Source: Int J Mol Sci. 2022 Jun 4;23(11):6301. doi: 10.3390/ijms23116301 (PMC9181406; doi:10.3390/ijms23116301)
Supplement: Supplementary file 1 [file ijms-23-06301-s001.zip]

Archive with 1 entries (1 files):
- ijms-1737403-supplementary.pdf
